# Supplementary material for: Research on the threshold of the supply and demand of ecosystem services
Source: PLoS One. 2026 Feb 2;21(2):e0339122. doi: 10.1371/journal.pone.0339122 (PMC12863479; doi:10.1371/journal.pone.0339122)
Supplement: S2 File — (ZIP) [file pone.0339122.s002.zip]

Archive with 14 entries (14 files):
- Appendix A. the details of the modules of the GeoSOS-FLUS model.docx
- __MACOSX/._Appendix A. the details of the modules of the GeoSOS-FLUS model.docx
- Appendix B. The details of the deficit operation to predict future lande use.docx
- __MACOSX/._Appendix B. The details of the deficit operation to predict future lande use.docx
- Appendix C. the spatial distributions of future land use of Urumqi.docx
- __MACOSX/._Appendix C. the spatial distributions of future land use of Urumqi.docx
- Fig C.1 Spatial distribution of land use (BS).png
- __MACOSX/._Fig C.1 Spatial distribution of land use (BS).png
- Fig C.2 Spatial distribution of land use (EnF).png
- __MACOSX/._Fig C.2 Spatial distribution of land use (EnF).png
- Fig C.3 Spatial distribution of land use (EsF).png
- __MACOSX/._Fig C.3 Spatial distribution of land use (EsF).png
- Fig C.4 Spatial distribution of land use (SD).png
- __MACOSX/._Fig C.4 Spatial distribution of land use (SD).png
